# Supplementary material for: Kinetic and Thermodynamic Analyses of Co-Pyrolysis of Nylon-Polyethylene Pouch Wastes
Source: Materials (Basel). 2023 Aug 22;16(17):5738. doi: 10.3390/ma16175738 (PMC10488972; doi:10.3390/ma16175738)
Supplement: Supplementary file 1 [file materials-16-05738-s001.zip]

Archive with 1 entries (1 files):
- materials-2516710-supplementary.pdf
